# Supplementary material for: Metabolic Plasticity and Transcriptomic Reprogramming Orchestrate Hypoxia Adaptation in Yak
Source: Animals (Basel). 2025 Jul 15;15(14):2084. doi: 10.3390/ani15142084 (PMC12291710; doi:10.3390/ani15142084)
Supplement: Supplementary file 1 [file animals-15-02084-s001.zip]

Archive with 1 entries (1 files):
- animals-3710932-supplementary.pdf
